# Supplementary material for: 3,9-Dibromo-5,7-dihydro­dibenzo[c,e]oxepine
Source: Acta Crystallogr Sect E Struct Rep Online. 2008 Jun 19;64(Pt 7):o1304. doi: 10.1107/S1600536808018175 (PMC2961808; doi:10.1107/S1600536808018175)
Supplement: Supplementary file 2 [file e-64-o1304-Isup2.hkl]

# 
# h,k,l, Fc-squared, Fo-squared, sigma(Fo-squared) and status flag 
# 
data_I
_shelx_title ' MA8B in Pbcn' 
_shelx_refln_list_code          4 
_shelx_F_calc_maximum      265.71 
_exptl_crystal_F_000       688.00 
_reflns_d_resolution_high  0.7706 
 
loop_ 
 _symmetry_equiv_pos_as_xyz 
 'x, y, z' 
 '-x+1/2, -y+1/2, z+1/2' 
 '-x, y, -z+1/2' 
 'x+1/2, -y+1/2, -z' 
 '-x, -y, -z' 
 'x-1/2, y-1/2, -z-1/2' 
 'x, -y, z-1/2' 
 '-x-1/2, y-1/2, z' 
 
_cell_length_a    16.5965 
_cell_length_b    10.2476 
_cell_length_c     7.2626 
_cell_angle_alpha  90.000 
_cell_angle_beta   90.000 
_cell_angle_gamma  90.000 
 
_shelx_F_squared_multiplier     1.000 
 
loop_ 
 _refln_index_h 
 _refln_index_k 
 _refln_index_l 
 _refln_F_squared_calc 
 _refln_F_squared_meas 
 _refln_F_squared_sigma 
 _refln_observed_status 
   2   0   0     8565.83     8593.72     32.07 o 
   4   0   0     1413.05     1405.08     11.17 o 
   6   0   0    49403.19    48079.00     60.90 o 
   8   0   0    43335.08    44667.03     46.49 o 
  10   0   0     1442.65     1467.42     21.98 o 
  12   0   0    11057.07    10997.02     69.55 o 
  14   0   0    11216.27    11325.32     96.22 o 
  16   0   0      548.00      677.13     58.02 o 
  18   0   0      479.28      465.24     52.61 o 
  20   0   0     2641.13     2740.25     49.01 o 
   1   1   0      995.13      935.88     34.60 o 
   3   1   0     4505.38     4556.87     41.80 o 
   5   1   0    16997.74    17520.79    179.46 o 
   7   1   0     3670.62     3812.34     52.61 o 
   9   1   0     4447.83     4401.91     55.14 o 
  11   1   0     6922.02     6870.80     94.42 o 
  13   1   0      546.15      644.34    138.02 o 
  15   1   0      458.74      467.40     49.37 o 
  17   1   0     2840.02     2828.54     82.52 o 
  19   1   0     1073.24     1073.54     73.15 o 
  21   1   0        7.05       26.31    117.12 o 
   0   2   0      398.46      407.94      3.60 o 
   2   2   0      140.52      150.63     13.69 o 
   4   2   0      281.76      309.20     14.78 o 
   6   2   0      309.21      318.21     20.90 o 
   8   2   0      363.00      395.69     24.87 o 
  10   2   0      773.18      789.57     30.99 o 
  12   2   0      218.28      214.78     30.63 o 
  14   2   0       14.07       41.44     54.78 o 
  16   2   0      163.69      125.77     64.51 o 
  18   2   0       18.53       42.88     70.63 o 
  20   2   0      169.47      167.93     70.99 o 
   1   3   0    13241.58    13045.36     70.99 o 
   3   3   0    26843.22    27115.61    335.14 o 
   5   3   0    10291.32    10384.76     90.81 o 
   7   3   0      774.69      815.88     27.75 o 
   9   3   0    10833.87    10802.78     87.21 o 
  11   3   0    11924.57    12049.30    163.25 o 
  13   3   0      594.83      633.53     70.27 o 
  15   3   0     3327.43     3322.24     68.47 o 
  17   3   0     2636.45     2642.59     70.27 o 
  19   3   0     1318.10     1407.60     85.77 o 
   0   4   0    26570.84    25600.62    152.44 o 
   2   4   0     6024.76     6099.25     94.42 o 
   4   4   0     1802.60     2295.91     69.19 o 
   6   4   0    20753.44    21231.50    292.62 o 
   8   4   0    10654.19    10959.18    158.56 o 
  10   4   0      166.39      190.64     37.48 o 
  12   4   0      128.85      138.38     45.05 o 
  14   4   0     6487.21     6593.31    115.32 o 
  16   4   0     1426.16     1405.80     70.63 o 
  18   4   0      229.31      161.45    127.57 o 
  20   4   0      901.69      899.84    155.68 o 
   1   5   0     3567.58     3631.08     82.88 o 
   3   5   0     7377.36     7558.74    157.84 o 
   5   5   0     1950.16     1847.25     61.98 o 
   7   5   0        6.80       11.17     37.48 o 
   9   5   0     1526.48     1556.43     95.14 o 
  11   5   0     6534.38     6492.05    232.44 o 
  13   5   0       46.77       86.13    101.62 o 
  15   5   0      136.96      139.10     91.89 o 
  17   5   0      918.32      963.99    136.22 o 
  19   5   0      727.05      792.09    144.15 o 
   0   6   0     1113.87      994.98     45.77 o 
   2   6   0      595.26      547.40     25.23 o 
   4   6   0      283.34      247.57     47.57 o 
   6   6   0      816.05      784.16     54.42 o 
   8   6   0      451.20      388.84     69.55 o 
  10   6   0      218.31      218.74     62.70 o 
  12   6   0      121.73      153.16     63.79 o 
  14   6   0      966.98      934.08     92.25 o 
  16   6   0      174.40      202.53     76.40 o 
  18   6   0      181.62      153.52     96.94 o 
   1   7   0      783.66      774.07     55.14 o 
   3   7   0     6853.69     6826.83     93.34 o 
   5   7   0     2173.09     2161.13     51.53 o 
   7   7   0      179.42      161.45     63.42 o 
   9   7   0     4838.46     4904.26    198.92 o 
  11   7   0     2407.09     2446.55    120.36 o 
  13   7   0      169.83      204.69     69.91 o 
  15   7   0     1228.35     1218.77    138.38 o 
  17   7   0      828.09      852.99    163.25 o 
   0   8   0    13183.25    13231.31    189.55 o 
   2   8   0     2130.75     2177.35     60.18 o 
   4   8   0      703.49      674.61     25.95 o 
   6   8   0     2399.20     2429.61     66.31 o 
   8   8   0     5800.42     5751.49    135.86 o 
  10   8   0       31.59       38.56     68.11 o 
  12   8   0      786.01      756.41    103.43 o 
  14   8   0     1875.53     2046.18    193.88 o 
  16   8   0       49.68       34.96    103.79 o 
   1   9   0      665.48      607.94     62.34 o 
   3   9   0      324.25      393.88     38.92 o 
   5   9   0      196.39      219.46     54.78 o 
   7   9   0       35.24       27.03     57.30 o 
   9   9   0       10.51       14.41     60.18 o 
  11   9   0      140.17      157.48     68.11 o 
  13   9   0      384.38      405.05    111.35 o 
  15   9   0      164.97      135.50     83.61 o 
   0  10   0     1175.26     1069.22     33.87 o 
   2  10   0       43.93       37.84     48.65 o 
   4  10   0       25.72        4.68     57.66 o 
   6  10   0      498.90      457.31     50.45 o 
   8  10   0      186.22      144.15     66.31 o 
  10  10   0       74.44       58.02     64.87 o 
  12  10   0      223.68      200.37     87.93 o 
  14  10   0      129.19      124.33    119.64 o 
   1  11   0       18.99       47.93     37.84 o 
   3  11   0      664.04      672.45     37.12 o 
   5  11   0      285.26      278.20     57.66 o 
   7  11   0      111.28       96.94     49.37 o 
   9  11   0      397.09      447.22     68.83 o 
  11  11   0      382.37      450.82     61.98 o 
   2  12   0      254.56      246.13     41.08 o 
   6  12   0      117.52      154.60     44.69 o 
   8  12   0      398.87      411.54     75.68 o 
   1  13   0       16.72       28.47     43.60 o 
   1   1   1     3017.35     3085.25     21.39 o 
   2   1   1      820.24      811.16     10.53 o 
   3   1   1    16846.05    17045.22    101.83 o 
   4   1   1    10831.81    11080.11     74.87 o 
   5   1   1     3624.25     3716.65     29.78 o 
   6   1   1       65.70       63.88     13.99 o 
   7   1   1      692.87      792.01     18.95 o 
   8   1   1      883.75      876.25     24.06 o 
   9   1   1     4190.08     4059.16     36.93 o 
  10   1   1     3639.11     3532.65     32.22 o 
  11   1   1     4435.28     4377.11     51.21 o 
  12   1   1     1422.54     1409.57     28.16 o 
  13   1   1      572.62      530.25     31.21 o 
  14   1   1       12.63       16.60     24.34 o 
  15   1   1      572.90      596.90     45.35 o 
  16   1   1     1196.53     1144.43     58.57 o 
  17   1   1     2519.59     2335.21     60.42 o 
  18   1   1      980.61      966.95     50.66 o 
  19   1   1      494.11      515.24     55.70 o 
  20   1   1       27.69       50.85     78.48 o 
  21   1   1        3.82        5.95     67.98 o 
   0   2   1    50611.47    43785.57    290.82 o 
   1   2   1    19730.62    19319.88    121.24 o 
   2   2   1    21094.54    21011.92    168.09 o 
   3   2   1     2309.01     2384.57     34.66 o 
   4   2   1     3045.88     3016.29     43.00 o 
   5   2   1     8379.25     8335.42     85.05 o 
   6   2   1    11682.42    11857.31     45.60 o 
   7   2   1     9249.29     9444.37     64.58 o 
   8   2   1    20519.79    21050.16    136.81 o 
   9   2   1     4587.23     4613.90     47.97 o 
  10   2   1       90.34      106.79     30.92 o 
  11   2   1      693.71      687.54     23.72 o 
  12   2   1     1958.76     1969.61     30.62 o 
  13   2   1     2826.85     2846.74     58.63 o 
  14   2   1     5573.91     5514.58     66.65 o 
  15   2   1     1887.28     1934.03     51.73 o 
  16   2   1      629.01      662.21     42.56 o 
  17   2   1       20.71       -1.28     53.54 o 
  18   2   1      361.43      364.32     55.88 o 
  19   2   1      664.24      658.64     64.24 o 
  20   2   1      947.57      969.54     79.55 o 
  21   2   1      483.17      511.57     85.11 o 
   1   3   1      159.52      161.61     17.93 o 
   2   3   1     6079.25     6102.46     61.30 o 
   3   3   1    16280.46    16829.07    132.84 o 
   4   3   1     5576.58     5771.63     55.09 o 
   5   3   1      557.73      519.63     21.87 o 
   6   3   1      211.23      185.87     18.55 o 
   7   3   1       95.55      120.28     22.22 o 
   8   3   1      460.59      464.22     24.75 o 
   9   3   1     4673.87     4717.88     61.83 o 
  10   3   1     3911.29     3903.95     51.90 o 
  11   3   1     3630.66     3585.42     36.61 o 
  12   3   1      971.01      981.92     37.30 o 
  13   3   1       46.73       68.24     35.47 o 
  14   3   1       50.22       63.43     40.53 o 
  15   3   1      357.89      379.73     48.77 o 
  16   3   1      398.85      443.52     52.71 o 
  17   3   1      701.08      752.97     52.09 o 
  18   3   1      538.18      555.61     66.45 o 
  19   3   1      785.02      781.73     72.91 o 
  20   3   1       83.87       80.97     73.33 o 
   0   4   1     1250.77     1188.86     33.87 o 
   1   4   1      588.46      585.28     20.15 o 
   2   4   1        1.39        6.64     14.10 o 
   3   4   1        3.30        9.29     19.59 o 
   4   4   1        7.28       22.77     21.92 o 
   5   4   1      615.87      597.28     21.21 o 
   6   4   1      867.88      835.46     24.31 o 
   7   4   1       99.20       96.10     25.02 o 
   8   4   1        1.44        3.21     23.35 o 
   9   4   1       89.24       86.70     31.06 o 
  10   4   1       19.48       19.07     30.23 o 
  11   4   1      428.96      420.93     34.27 o 
  12   4   1      753.67      757.11     46.07 o 
  13   4   1      192.80      200.49     43.71 o 
  14   4   1       38.91       35.72     35.80 o 
  15   4   1        2.09       13.93     42.02 o 
  16   4   1        0.35       -1.62     50.04 o 
  17   4   1       60.24       55.98     49.86 o 
  18   4   1      316.53      319.85     67.22 o 
  19   4   1      130.36      108.71     68.14 o 
  20   4   1       31.51       40.55     78.02 o 
   1   5   1     3313.31     3380.41     45.80 o 
   2   5   1     5019.72     5031.90     55.20 o 
   3   5   1    12610.87    12905.50    164.08 o 
   4   5   1     5961.39     5958.80    104.16 o 
   5   5   1     2150.37     1992.56     37.88 o 
   6   5   1       56.61       45.78     32.99 o 
   7   5   1      578.39      626.10     30.04 o 
   8   5   1      848.97      829.95     43.28 o 
   9   5   1     4062.59     4035.44     72.87 o 
  10   5   1     5451.79     5504.04     81.13 o 
  11   5   1     8293.92     8145.51     96.68 o 
  12   5   1      473.39      494.91     46.76 o 
  13   5   1      143.63      143.35     40.05 o 
  14   5   1      202.43      179.66     44.39 o 
  15   5   1      829.24      804.66     49.76 o 
  16   5   1      871.25      915.80     65.33 o 
  17   5   1     1771.60     1852.18     88.45 o 
  18   5   1      658.64      717.15     78.64 o 
  19   5   1      350.85      362.80     68.38 o 
   0   6   1     8052.30     8093.17    115.68 o 
   1   6   1     4131.02     4112.83     50.49 o 
   2   6   1     2769.07     2760.28     40.73 o 
   3   6   1      697.95      716.72     46.10 o 
   4   6   1       55.65      111.25     26.99 o 
   5   6   1     1819.77     1850.49     57.46 o 
   6   6   1     5152.39     5120.61     84.28 o 
   7   6   1     2850.12     2912.44     75.67 o 
   8   6   1     3845.30     3867.71    106.39 o 
   9   6   1     1505.45     1533.96     61.63 o 
  10   6   1       64.28       95.60     39.83 o 
  11   6   1       34.41       33.77     44.78 o 
  12   6   1      131.12      158.88     48.73 o 
  13   6   1      815.64      855.07     45.96 o 
  14   6   1     1403.39     1372.20     62.70 o 
  15   6   1     1006.08     1020.12     70.32 o 
  16   6   1      574.12      618.58     76.33 o 
  17   6   1       23.96       38.03     73.14 o 
  18   6   1      187.15      208.02     69.21 o 
  19   6   1      158.55      161.29     72.39 o 
   1   7   1        2.25       12.07     32.94 o 
   2   7   1       14.41       29.50     25.00 o 
   3   7   1     1186.08     1242.30     43.19 o 
   4   7   1      462.46      512.55     25.53 o 
   5   7   1      540.48      552.92     27.06 o 
   6   7   1      239.40      243.17     37.18 o 
   7   7   1        6.18        1.57     41.63 o 
   8   7   1       25.14       31.00     36.79 o 
   9   7   1       60.20       96.16     50.96 o 
  10   7   1       44.42       68.05     46.97 o 
  11   7   1     1042.93     1080.77     54.14 o 
  12   7   1      357.60      366.95     49.28 o 
  13   7   1      482.39      473.81     58.23 o 
  14   7   1      173.20      184.14     59.36 o 
  15   7   1        3.88      -11.34     61.82 o 
  16   7   1       30.84       30.99     72.44 o 
  17   7   1      268.07      293.04     72.47 o 
  18   7   1      135.46      179.62     62.99 o 
   0   8   1      708.69      643.26     56.22 o 
   1   8   1       96.29      115.26     37.65 o 
   2   8   1      264.48      232.47     26.67 o 
   3   8   1      107.92      118.85     30.50 o 
   4   8   1      114.88      110.50     21.60 o 
   5   8   1      360.46      342.17     15.97 o 
   6   8   1      519.75      489.56     40.80 o 
   7   8   1       79.64       85.79     31.51 o 
   8   8   1       68.76       42.83     41.36 o 
   9   8   1       25.80       38.61     48.62 o 
  10   8   1       15.97        1.97     45.31 o 
  11   8   1      155.88      157.08     50.86 o 
  12   8   1      437.59      425.60     68.63 o 
  13   8   1       41.92       33.92     61.25 o 
  14   8   1      102.61      125.69     57.23 o 
  15   8   1       47.71       83.13     70.76 o 
  16   8   1        4.27       -4.81     71.04 o 
  17   8   1       35.79       27.51     67.28 o 
   1   9   1       16.94       21.14     21.81 o 
   2   9   1      344.54      345.36     28.99 o 
   3   9   1      642.92      651.85     43.79 o 
   4   9   1     1038.49     1046.15     36.93 o 
   5   9   1      880.15      742.49     74.24 o 
   6   9   1       10.71        9.00     29.00 o 
   7   9   1      468.83      388.86     34.86 o 
   8   9   1      105.32      102.85     37.11 o 
   9   9   1      314.83      334.82     48.30 o 
  10   9   1      706.96      755.64     61.67 o 
  11   9   1      600.70      665.53     65.10 o 
  12   9   1      182.24      190.47     60.17 o 
  13   9   1        2.45       15.27     69.81 o 
  14   9   1        0.84        4.46     62.79 o 
  15   9   1       21.66       19.81     86.64 o 
   0  10   1     5151.20     5237.60     64.51 o 
   1  10   1      751.44      824.17     29.87 o 
   2  10   1      106.86      139.68     32.97 o 
   3  10   1       20.84       25.13     34.79 o 
   4  10   1       18.42       13.63     24.65 o 
   5  10   1      150.64      194.44     14.86 o 
   6  10   1      664.38      683.07     35.97 o 
   7  10   1      561.64      550.69     42.51 o 
   8  10   1     1148.61     1042.60     44.23 o 
   9  10   1      245.56      261.72     35.58 o 
  10  10   1      164.93      158.64     42.13 o 
  11  10   1       17.39       19.87     45.34 o 
  12  10   1      312.53      301.11     66.62 o 
  13  10   1      139.30      160.07     76.41 o 
   1  11   1        0.64       23.28     23.06 o 
   2  11   1       77.94       96.61     28.55 o 
   3  11   1        4.86       11.89     32.07 o 
   4  11   1        0.74       -1.80     32.86 o 
   5  11   1      107.52      100.05     34.75 o 
   6  11   1       46.07       45.93     34.33 o 
   7  11   1       18.01       22.17     36.82 o 
   8  11   1        1.09       -3.04     49.31 o 
   9  11   1       10.28        0.56     40.92 o 
  10  11   1        9.17        9.11     41.82 o 
  11  11   1       47.59       67.78     49.55 o 
   0  12   1        8.19       -9.01     34.60 o 
   1  12   1      142.83      163.61     49.37 o 
   2  12   1      110.62      114.41     16.65 o 
   3  12   1        1.41       14.23     15.86 o 
   4  12   1       59.96       55.77     26.13 o 
   5  12   1      103.67       95.83     29.99 o 
   6  12   1       21.09       16.28     32.96 o 
   7  12   1       17.61       45.45     55.14 o 
   8  12   1       53.16       79.94     45.29 o 
   1  13   1       63.47       64.15     37.84 o 
   2  13   1       64.65       75.32     49.37 o 
   3  13   1      357.35      373.34     47.93 o 
   0   0   2    39952.57    37623.61    255.50 o 
   1   0   2    70602.13    59881.09    450.46 o 
   2   0   2      190.69      203.61     17.30 o 
   3   0   2      532.78      532.63     18.38 o 
   4   0   2      112.71      130.09     23.42 o 
   5   0   2    11518.23    11596.32     74.96 o 
   6   0   2     1565.30     1607.61     38.20 o 
   7   0   2    41127.27    41832.72    539.11 o 
   8   0   2     2706.26     2833.94     51.17 o 
   9   0   2     6597.69     6575.29    117.48 o 
  10   0   2      389.01      379.11     47.21 o 
  11   0   2     1335.04     1318.23     60.54 o 
  12   0   2      941.81      930.83     70.99 o 
  13   0   2     9759.14     9722.04    250.10 o 
  14   0   2      270.29      232.08     60.90 o 
  15   0   2     3101.32     3286.21    113.16 o 
  16   0   2       14.07       15.86     79.28 o 
  17   0   2        3.22       -4.68     72.07 o 
  18   0   2      123.32      156.40    100.54 o 
  19   0   2     1268.50     1355.35    136.58 o 
  20   0   2       27.99       22.70    113.52 o 
  21   0   2     1936.15     2002.93    176.22 o 
   1   1   2     2286.60     2357.99     32.81 o 
   2   1   2    14132.68    13999.24    107.61 o 
   3   1   2      182.61      201.81     16.06 o 
   4   1   2    10094.07    10154.57     89.68 o 
   5   1   2      585.92      589.19     20.51 o 
   6   1   2     2091.95     2057.77     38.20 o 
   7   1   2     1735.95     1838.51     32.65 o 
   8   1   2     2952.56     2877.45     42.68 o 
   9   1   2       31.00       47.92     23.95 o 
  10   1   2     7089.31     6945.47    105.53 o 
  11   1   2      291.57      277.10     33.25 o 
  12   1   2     3884.37     3726.50     83.58 o 
  13   1   2       49.90       59.27     45.71 o 
  14   1   2       61.39       70.18     43.56 o 
  15   1   2       43.34       42.08     47.78 o 
  16   1   2     1784.05     1753.45     61.39 o 
  17   1   2      286.10      246.66     59.97 o 
  18   1   2     1485.90     1488.46     78.46 o 
  19   1   2       16.90       11.35     70.79 o 
  20   1   2      254.51      250.56     89.80 o 
   0   2   2     3836.19      942.37   1450.49 o 
   1   2   2     5026.64     5332.16     64.35 o 
   2   2   2       42.42       49.45     10.41 o 
   3   2   2     1408.42     1481.93     24.32 o 
   4   2   2        1.55       13.91     16.79 o 
   5   2   2      272.55      270.08     19.24 o 
   6   2   2      339.68      400.97     22.07 o 
   7   2   2      628.62      641.83     26.30 o 
   8   2   2        1.71        2.88     22.78 o 
   9   2   2      224.55      223.38     27.68 o 
  10   2   2      253.62      299.40     31.70 o 
  11   2   2      607.91      604.29     30.30 o 
  12   2   2       96.38      101.02     30.83 o 
  13   2   2      670.41      665.62     38.08 o 
  14   2   2       50.38       22.86     37.27 o 
  15   2   2       75.98       55.59     45.70 o 
  16   2   2        1.73       -4.87     49.86 o 
  17   2   2       84.27       85.58     51.20 o 
  18   2   2        2.26       30.75     69.29 o 
  19   2   2       64.02       86.29     61.48 o 
  20   2   2        4.22        1.55     76.03 o 
   1   3   2       46.84       36.88     14.03 o 
   2   3   2     8867.18     8739.76     54.50 o 
   3   3   2     4317.96     4721.20     70.17 o 
   4   3   2    12686.55    12726.45    126.83 o 
   5   3   2       20.09       52.07     18.85 o 
   6   3   2     2128.66     2182.04     47.18 o 
   7   3   2       51.19       58.37     19.85 o 
   8   3   2     6576.37     6617.45     66.82 o 
   9   3   2      513.57      515.96     35.04 o 
  10   3   2     6283.56     6283.57     68.38 o 
  11   3   2     1571.76     1481.74     37.88 o 
  12   3   2     3377.18     3403.64     50.18 o 
  13   3   2       39.45       40.50     42.60 o 
  14   3   2      180.38      181.99     39.04 o 
  15   3   2      225.63      231.41     55.47 o 
  16   3   2     2509.87     2505.70     68.26 o 
  17   3   2      197.59      169.46     62.53 o 
  18   3   2     1619.43     1688.17     69.42 o 
  19   3   2       59.53       66.70     71.71 o 
  20   3   2       92.46      128.84     79.12 o 
   0   4   2      336.06      358.21     19.10 o 
   1   4   2    17548.81    17588.16    152.68 o 
   2   4   2      220.22      240.49     27.71 o 
   3   4   2     1718.32     1838.10     28.10 o 
   4   4   2      759.07      900.29     29.67 o 
   5   4   2     3662.13     3505.10     58.84 o 
   6   4   2     1066.22     1082.73     37.57 o 
   7   4   2    16370.60    16644.52    215.02 o 
   8   4   2      260.20      268.87     41.98 o 
   9   4   2     2787.35     2785.39     53.85 o 
  10   4   2       28.03       27.53     34.06 o 
  11   4   2       33.56       38.13     38.52 o 
  12   4   2      211.36      213.31     36.77 o 
  13   4   2     3898.68     3948.95     80.09 o 
  14   4   2      119.06      111.33     46.58 o 
  15   4   2     3474.01     3442.07     77.72 o 
  16   4   2       83.27       67.06     48.71 o 
  17   4   2       29.88       29.96     55.76 o 
  18   4   2       95.71       97.41     60.12 o 
  19   4   2      511.77      477.37     61.99 o 
  20   4   2        2.43      -17.20     33.57 o 
   1   5   2      680.33      659.80     26.22 o 
   2   5   2     2517.79     2613.12     37.44 o 
   3   5   2      670.95      695.71     24.03 o 
   4   5   2     3298.34     3234.03     49.74 o 
   5   5   2      113.28      105.48     25.89 o 
   6   5   2      600.69      589.15     36.78 o 
   7   5   2      103.34      112.36     27.18 o 
   8   5   2      435.17      463.28     32.89 o 
   9   5   2       23.19       20.86     30.39 o 
  10   5   2     2495.62     2451.00     58.95 o 
  11   5   2     1382.97     1355.77     41.59 o 
  12   5   2     1081.45     1104.83     47.58 o 
  13   5   2       84.69       76.41     42.40 o 
  14   5   2       12.40       14.02     54.49 o 
  15   5   2       35.01       43.50     46.59 o 
  16   5   2      274.68      286.32     59.66 o 
  17   5   2       96.04      107.33     57.48 o 
  18   5   2      749.85      752.41     52.43 o 
  19   5   2       63.82       82.51     61.46 o 
   0   6   2        7.59       16.22     34.96 o 
   1   6   2      203.01      187.05     22.13 o 
   2   6   2      419.59      380.43     32.52 o 
   3   6   2      136.44      147.66     36.43 o 
   4   6   2      542.04      552.70     33.37 o 
   5   6   2      179.17      166.31     20.56 o 
   6   6   2       29.99       48.80     34.11 o 
   7   6   2     1096.98     1088.26     41.86 o 
   8   6   2      147.98      130.45     34.38 o 
   9   6   2      183.18      184.83     37.25 o 
  10   6   2       37.32       72.23     35.29 o 
  11   6   2       12.40       29.02     31.86 o 
  12   6   2       33.24       47.02     41.53 o 
  13   6   2      236.01      254.26     44.64 o 
  14   6   2       50.41       53.40     47.82 o 
  15   6   2      104.09      103.87     54.52 o 
  16   6   2       43.07       42.19     58.47 o 
  17   6   2      130.89       93.57     59.58 o 
  18   6   2       28.95       37.82     80.24 o 
   1   7   2      439.16      463.04     36.88 o 
   2   7   2     5521.46     5475.08     67.17 o 
   3   7   2      419.65      431.10     38.84 o 
   4   7   2     3282.82     3352.50     83.54 o 
   5   7   2       22.67       27.28     24.06 o 
   6   7   2      512.79      530.19     33.96 o 
   7   7   2        1.92       -3.92     37.46 o 
   8   7   2     2127.10     2119.36     73.86 o 
   9   7   2      168.64      179.17     42.50 o 
  10   7   2     3587.84     3648.46    130.57 o 
  11   7   2       34.19       29.03     49.20 o 
  12   7   2     1333.20     1407.34     55.29 o 
  13   7   2        0.16       18.74     53.82 o 
  14   7   2      473.86      453.73     68.97 o 
  15   7   2        7.80        5.73     64.20 o 
  16   7   2     1008.62     1056.91     81.63 o 
  17   7   2       33.15       35.02     69.76 o 
   0   8   2     1626.41     1611.57     73.15 o 
   1   8   2     5272.31     5379.80     89.62 o 
   2   8   2       86.52       88.99     31.47 o 
   3   8   2       86.77       99.31     33.21 o 
   4   8   2      118.40       97.47     14.81 o 
   5   8   2     1031.03     1041.97     32.57 o 
   6   8   2       17.08       21.38     29.93 o 
   7   8   2     3897.73     3875.90    138.74 o 
   8   8   2      746.28      676.21     35.76 o 
   9   8   2     1214.84     1220.87     56.19 o 
  10   8   2       21.43       21.03     57.02 o 
  11   8   2       93.51       81.31     59.92 o 
  12   8   2       12.25       22.00     55.92 o 
  13   8   2     1158.07     1244.57     84.37 o 
  14   8   2      161.56      169.62     73.77 o 
  15   8   2      485.72      567.25     78.49 o 
  16   8   2       24.77       35.58     71.45 o 
   1   9   2      213.02      223.18     24.53 o 
   2   9   2        6.07       -0.35     39.04 o 
   3   9   2       32.14       48.61     42.94 o 
   4   9   2      322.00      356.19     30.39 o 
   5   9   2       29.37       15.53     16.48 o 
   6   9   2       31.28       62.86     33.61 o 
   7   9   2        6.64       13.88     36.39 o 
   8   9   2       37.51       34.88     37.73 o 
   9   9   2        1.57        4.44     37.27 o 
  10   9   2       54.28       99.40     46.92 o 
  11   9   2        1.53       -9.67     63.51 o 
  12   9   2      223.27      243.85     61.69 o 
  13   9   2       47.56       57.02     67.59 o 
  14   9   2      201.85      198.54     70.15 o 
  15   9   2        3.05        8.47     68.78 o 
   0  10   2        2.49       35.68     31.71 o 
   1  10   2      643.62      574.79     29.19 o 
   2  10   2       15.80       26.36     23.20 o 
   3  10   2       62.21       59.57     40.38 o 
   4  10   2        0.07       -5.95     20.13 o 
   5  10   2      124.40      101.30     20.91 o 
   6  10   2        0.15       -1.01     14.15 o 
   7  10   2      494.93      470.56     46.73 o 
   8  10   2        0.53       19.07     36.37 o 
   9  10   2        0.13       -5.42     44.64 o 
  10  10   2        0.10        4.60     49.59 o 
  11  10   2      166.80      163.28     56.59 o 
  12  10   2        0.52       -6.27     49.56 o 
  13  10   2      379.79      409.93     72.07 o 
   1  11   2       15.46        0.78     23.00 o 
   2  11   2      150.21      190.32     25.27 o 
   3  11   2       95.19       82.16     38.56 o 
   4  11   2      503.20      517.33     47.50 o 
   5  11   2        2.89       21.06     24.27 o 
   6  11   2       63.29       80.36     32.43 o 
   7  11   2       30.55       23.68     34.45 o 
   8  11   2      309.92      355.58     36.79 o 
   9  11   2       29.78        7.51     45.25 o 
  10  11   2      181.37      171.89     51.35 o 
  11  11   2       39.80       61.94     52.99 o 
   0  12   2       43.97      153.16     95.86 o 
   1  12   2      164.49      196.65     23.38 o 
   2  12   2        8.58       26.52     23.08 o 
   3  12   2       78.49       71.11     26.52 o 
   4  12   2        8.19       13.02     24.22 o 
   5  12   2       40.48       28.34     23.60 o 
   6  12   2        3.17        6.08     39.32 o 
   7  12   2      179.02      224.78     30.74 o 
   8  12   2       82.47       13.77     56.02 o 
   1   1   3      522.88      519.64     14.26 o 
   2   1   3     1954.77     1836.04     28.07 o 
   3   1   3     1850.64     1759.21     23.98 o 
   4   1   3    10640.17    10921.76    119.16 o 
   5   1   3     1453.65     1441.93     30.80 o 
   6   1   3      238.06      197.17     30.04 o 
   7   1   3       39.92       49.95     22.72 o 
   8   1   3     2356.47     2339.50     36.23 o 
   9   1   3      675.76      648.54     34.26 o 
  10   1   3     4322.96     4265.49     57.82 o 
  11   1   3      945.54      971.37     38.58 o 
  12   1   3     2158.60     1993.66    100.22 o 
  13   1   3      155.05      150.11     42.04 o 
  14   1   3        4.70        0.30     44.36 o 
  15   1   3       11.21       24.47     48.87 o 
  16   1   3     2012.45     1882.64     84.26 o 
  17   1   3      612.60      623.41     58.60 o 
  18   1   3     1300.56     1236.01     69.45 o 
  19   1   3       27.83       16.18     64.47 o 
  20   1   3       50.50       67.01     76.86 o 
   0   2   3      930.98     1033.18    176.94 o 
   1   2   3    25608.78    25659.25    139.16 o 
   2   2   3     3962.85     4064.24     69.62 o 
   3   2   3     1381.99     1399.45     27.96 o 
   4   2   3      674.90      710.93     25.70 o 
   5   2   3     6152.49     6108.14     66.38 o 
   6   2   3     3833.17     3819.51     49.06 o 
   7   2   3    15335.41    15576.44    181.27 o 
   8   2   3      811.82      745.74     28.37 o 
   9   2   3     5044.72     4931.01     76.43 o 
  10   2   3      596.23      566.82     34.90 o 
  11   2   3      605.36      619.51     35.69 o 
  12   2   3     2216.39     2199.55     57.32 o 
  13   2   3     3528.14     3456.70     78.00 o 
  14   2   3      340.26      380.67     46.06 o 
  15   2   3     2262.63     2234.24     51.70 o 
  16   2   3      725.99      738.48     50.15 o 
  17   2   3        2.62      -21.28     59.74 o 
  18   2   3      134.94      144.06     67.47 o 
  19   2   3      822.56      790.78     70.87 o 
  20   2   3      203.18      205.50     75.02 o 
   1   3   3     2903.47     2970.09     31.97 o 
   2   3   3     7702.15     7921.67     76.23 o 
   3   3   3     1280.69     1230.60     32.51 o 
   4   3   3     4057.77     3919.30     62.37 o 
   5   3   3     2028.23     1977.86     38.98 o 
   6   3   3      313.44      277.89     26.55 o 
   7   3   3        7.34       22.03     28.78 o 
   8   3   3      709.65      672.86     35.91 o 
   9   3   3      544.58      532.97     27.14 o 
  10   3   3     5708.40     5591.93     72.68 o 
  11   3   3     1081.43     1073.37     53.35 o 
  12   3   3     1336.15     1285.74     44.50 o 
  13   3   3       56.91       43.43     39.85 o 
  14   3   3      184.86      162.83     44.19 o 
  15   3   3       35.77       56.56     48.18 o 
  16   3   3      529.92      552.68     61.25 o 
  17   3   3      271.39      323.46     47.67 o 
  18   3   3      908.45      861.87     70.13 o 
  19   3   3       14.90       11.18     82.39 o 
   0   4   3       35.69       52.97     24.51 o 
   1   4   3      766.90      781.32     23.25 o 
   2   4   3      866.41      871.34     60.39 o 
   3   4   3       17.50       31.22     24.36 o 
   4   4   3      978.08     1028.43     32.46 o 
   5   4   3      527.50      570.21     31.38 o 
   6   4   3       10.66        3.58     31.47 o 
   7   4   3      142.27      138.57     28.49 o 
   8   4   3      452.58      511.79     34.64 o 
   9   4   3       65.91       59.57     28.43 o 
  10   4   3       38.02       31.91     41.25 o 
  11   4   3      382.06      386.24     41.79 o 
  12   4   3      195.81      176.50     40.58 o 
  13   4   3      278.07      281.55     44.21 o 
  14   4   3      145.66      163.62     45.84 o 
  15   4   3        1.03       -0.44     65.28 o 
  16   4   3        1.25        1.86     57.13 o 
  17   4   3      117.66      137.17     54.39 o 
  18   4   3       34.62       30.88     63.90 o 
  19   4   3      106.36      102.17     74.44 o 
   1   5   3       52.51       44.65     21.13 o 
   2   5   3     6026.03     6076.66     77.77 o 
   3   5   3     3274.79     3244.01     35.56 o 
   4   5   3     5442.39     5437.30     60.22 o 
   5   5   3      511.27      544.47     29.18 o 
   6   5   3      127.15      134.06     28.28 o 
   7   5   3       36.34       45.04     31.25 o 
   8   5   3     1741.36     1755.34     51.21 o 
   9   5   3     1517.90     1550.74     54.19 o 
  10   5   3     6564.34     6556.89    125.44 o 
  11   5   3      280.79      304.26     57.56 o 
  12   5   3      670.56      696.21     43.52 o 
  13   5   3       23.85       37.53     50.48 o 
  14   5   3      450.64      448.46     55.06 o 
  15   5   3      116.95      135.97     50.69 o 
  16   5   3     1112.21     1158.74     66.70 o 
  17   5   3      343.88      369.55     69.73 o 
  18   5   3      893.27      902.96     76.65 o 
   0   6   3      580.79      651.91     50.45 o 
   1   6   3     6372.04     6182.38    128.48 o 
   2   6   3     1738.73     1770.50     42.53 o 
   3   6   3      686.96      679.68     26.19 o 
   4   6   3      573.87      649.16     39.69 o 
   5   6   3     1923.11     1853.76     45.55 o 
   6   6   3      681.08      711.22     33.76 o 
   7   6   3     4646.10     4619.39     72.07 o 
   8   6   3      814.94      878.97     52.41 o 
   9   6   3     1689.51     1643.53     47.12 o 
  10   6   3      369.48      327.28     40.49 o 
  11   6   3        8.66        8.85     49.02 o 
  12   6   3      670.09      726.09     63.19 o 
  13   6   3     1182.25     1187.97     75.38 o 
  14   6   3      390.07      425.87     63.32 o 
  15   6   3     1284.15     1324.21     73.65 o 
  16   6   3      280.44      307.71     58.27 o 
  17   6   3        3.02        0.78     67.57 o 
   1   7   3       28.96       32.39     29.99 o 
   2   7   3        7.69       13.03     26.73 o 
   3   7   3      111.82      110.11     24.63 o 
   4   7   3      879.54      874.60     28.66 o 
   5   7   3      247.89      265.56     29.93 o 
   6   7   3      205.97      218.20     45.15 o 
   7   7   3       26.61       15.10     35.83 o 
   8   7   3       90.99       72.90     30.53 o 
   9   7   3        1.95       16.02     40.77 o 
  10   7   3      120.01      155.41     43.76 o 
  11   7   3       55.28       43.31     46.70 o 
  12   7   3      418.39      395.24     65.06 o 
  13   7   3      240.88      199.92     53.40 o 
  14   7   3      230.48      229.99     58.60 o 
  15   7   3       26.51       27.48     69.63 o 
  16   7   3       93.05       85.87     77.53 o 
   0   8   3      195.33      169.37     41.80 o 
   1   8   3       64.50       69.58     45.45 o 
   2   8   3      202.01      233.15     34.88 o 
   3   8   3      175.46      160.78     31.95 o 
   4   8   3       52.91       42.62     26.13 o 
   5   8   3      302.85      290.32     27.02 o 
   6   8   3       18.20       27.86     41.56 o 
   7   8   3      211.63      214.30     42.56 o 
   8   8   3       22.91       39.93     38.80 o 
   9   8   3       16.34       -2.89     33.03 o 
  10   8   3       43.97       29.06     53.04 o 
  11   8   3       91.52      109.41     58.73 o 
  12   8   3       12.96       19.44     50.07 o 
  13   8   3       38.42       60.17     56.78 o 
  14   8   3        2.26      -20.93     53.51 o 
  15   8   3       41.25       42.98     65.64 o 
   1   9   3       86.35       85.43     19.21 o 
   2   9   3      450.68      436.53     50.53 o 
   3   9   3      869.01      897.46     24.93 o 
   4   9   3     1135.22     1099.64     34.80 o 
   5   9   3       69.67       79.57     33.40 o 
   6   9   3        3.92       15.15     30.01 o 
   7   9   3      126.33      104.78     36.20 o 
   8   9   3      290.18      311.88     45.40 o 
   9   9   3      333.62      338.47     38.51 o 
  10   9   3      800.63      798.90     66.84 o 
  11   9   3      206.02      250.25     55.37 o 
  12   9   3      338.61      330.24     47.26 o 
  13   9   3       85.15       90.27     73.05 o 
  14   9   3        9.41       38.77     65.11 o 
   0  10   3       53.59      175.14    323.25 o 
   1  10   3     1140.66     1120.39     47.21 o 
   2  10   3      290.04      308.56     20.03 o 
   3  10   3       41.19       46.29     35.10 o 
   4  10   3       43.77       62.23     19.66 o 
   5  10   3      188.38      178.86     37.30 o 
   6  10   3       66.48       51.22     19.73 o 
   7  10   3      847.18      791.85     56.45 o 
   8  10   3       47.29       61.47     26.20 o 
   9  10   3      382.08      385.87     43.89 o 
  10  10   3        0.43        7.30     49.93 o 
  11  10   3       35.05       33.24     36.68 o 
  12  10   3       10.85       15.37     45.70 o 
   1  11   3      168.92      167.77     44.57 o 
   2  11   3      145.85      121.41     16.91 o 
   3  11   3       21.49       17.81     17.61 o 
   4  11   3       11.28       16.07     23.06 o 
   5  11   3        2.77       15.07     16.01 o 
   6  11   3       12.65       23.24     24.82 o 
   7  11   3       66.89       50.79     50.51 o 
   8  11   3       11.82       -3.41     45.44 o 
   9  11   3       63.29       54.89     40.71 o 
   0  12   3      228.17      201.45     36.40 o 
   1  12   3      236.47      165.26     26.67 o 
   2  12   3       31.45       52.73     22.57 o 
   3  12   3       34.70       29.65     26.46 o 
   4  12   3       62.96      106.53     35.50 o 
   5  12   3       57.88       26.82     20.26 o 
   6  12   3       60.01       47.57     20.25 o 
   0   0   4    12609.85    12397.42    132.26 o 
   1   0   4     4664.97     5271.12    158.56 o 
   2   0   4     8926.82     9074.09    139.46 o 
   3   0   4      418.43      427.04     34.24 o 
   4   0   4     1643.04     1699.14     49.73 o 
   5   0   4     1060.31     1082.19     66.31 o 
   6   0   4     9915.80     9764.92    162.53 o 
   7   0   4     2608.71     2666.01     93.34 o 
   8   0   4     7603.16     7604.87    105.95 o 
   9   0   4     1070.77     1034.98     69.55 o 
  10   0   4       55.88       43.60     42.52 o 
  11   0   4      296.14      289.02     75.68 o 
  12   0   4     2590.29     2660.60     80.72 o 
  13   0   4      306.82      313.52     63.06 o 
  14   0   4     3435.04     3516.84    108.11 o 
  15   0   4      167.09      167.21     71.71 o 
  16   0   4      267.79      259.11     75.68 o 
  17   0   4        0.97       10.81     74.24 o 
  18   0   4       36.64       91.89     82.16 o 
  19   0   4      192.04      216.22    108.11 o 
   1   1   4     3644.64     3797.78     54.63 o 
   2   1   4     1073.69     1075.83     12.71 o 
   3   1   4     8709.65     8678.66     77.98 o 
   4   1   4      860.40      879.39     26.37 o 
   5   1   4     3158.09     3060.58     61.04 o 
   6   1   4       36.65       54.21     25.87 o 
   7   1   4      115.97      115.57     27.04 o 
   8   1   4       84.99       81.38     30.19 o 
   9   1   4     4508.08     4541.77     79.86 o 
  10   1   4     1388.50     1330.96     45.71 o 
  11   1   4     2530.23     2487.33     63.72 o 
  12   1   4      356.93      361.54     44.07 o 
  13   1   4      834.05      772.01     48.66 o 
  14   1   4       57.96       76.00     50.46 o 
  15   1   4      985.01      978.46     59.74 o 
  16   1   4      285.66      245.83     51.82 o 
  17   1   4      648.44      695.31     63.82 o 
  18   1   4      219.11      200.60     62.23 o 
  19   1   4      484.79      502.98     64.94 o 
   0   2   4     6436.37     6993.68    118.56 o 
   1   2   4      416.00      454.62     23.01 o 
   2   2   4       24.97       27.79     18.53 o 
   3   2   4      479.32      521.24     19.06 o 
   4   2   4      475.39      484.75     26.93 o 
   5   2   4        5.79        2.02     25.79 o 
   6   2   4      643.97      673.78     29.68 o 
   7   2   4       47.98       58.00     30.07 o 
   8   2   4      459.57      496.64     31.14 o 
   9   2   4      217.72      205.58     32.99 o 
  10   2   4        0.27        7.87     42.98 o 
  11   2   4       93.94      102.53     36.89 o 
  12   2   4     1174.31     1149.30     51.89 o 
  13   2   4       68.52       57.18     42.52 o 
  14   2   4       85.26       84.99     43.29 o 
  15   2   4       76.30       74.42     53.05 o 
  16   2   4       82.56       64.14     64.30 o 
  17   2   4        1.13       13.53     59.93 o 
  18   2   4       49.01       59.64     75.39 o 
  19   2   4        1.17       19.62     81.65 o 
   1   3   4     1698.49     1741.92     31.04 o 
   2   3   4       45.58       55.53     22.41 o 
   3   3   4     2662.27     2564.20     28.52 o 
   4   3   4     1594.31     1594.35     26.24 o 
   5   3   4     4516.50     4655.79     67.76 o 
   6   3   4       59.75       79.96     31.33 o 
   7   3   4      126.80      131.30     34.68 o 
   8   3   4      704.69      713.88     39.12 o 
   9   3   4     3049.24     3082.04     80.72 o 
  10   3   4      917.01      916.74     38.89 o 
  11   3   4     1078.90     1118.03     44.65 o 
  12   3   4       76.05       78.13     40.77 o 
  13   3   4      652.53      611.33     48.53 o 
  14   3   4       19.23       26.50     53.67 o 
  15   3   4      582.22      606.62     59.36 o 
  16   3   4      326.70      292.23     55.23 o 
  17   3   4      890.17      948.37     62.13 o 
  18   3   4      296.65      245.08     63.06 o 
   0   4   4     7979.88     8152.99    113.88 o 
   1   4   4     2643.13     2680.89     27.58 o 
   2   4   4     4626.22     4638.93     64.83 o 
   3   4   4      380.03      404.94     17.94 o 
   4   4   4      448.00      456.60     28.71 o 
   5   4   4      663.51      604.57     32.59 o 
   6   4   4     5928.57     5955.23    103.36 o 
   7   4   4     1355.72     1316.97     48.50 o 
   8   4   4     4001.18     3912.29     85.27 o 
   9   4   4      565.31      518.00     36.25 o 
  10   4   4      604.77      547.63     45.28 o 
  11   4   4        4.99        0.01     34.89 o 
  12   4   4     1288.93     1319.09     71.32 o 
  13   4   4      250.85      249.32     50.83 o 
  14   4   4     2750.40     2714.02    124.29 o 
  15   4   4      356.57      306.33     64.53 o 
  16   4   4      485.22      470.13     62.19 o 
  17   4   4       35.05       40.18     60.26 o 
  18   4   4       15.00       13.87     73.56 o 
   1   5   4      178.97      187.96     25.62 o 
   2   5   4      148.66      136.43     24.68 o 
   3   5   4      947.27      917.36     24.34 o 
   4   5   4      459.87      477.75     33.87 o 
   5   5   4      879.09      884.16     35.12 o 
   6   5   4       20.17       19.40     26.93 o 
   7   5   4       74.53       57.28     28.31 o 
   8   5   4      149.63      131.47     44.29 o 
   9   5   4      745.76      685.12     42.20 o 
  10   5   4      440.12      405.45     42.65 o 
  11   5   4      219.62      213.47     45.43 o 
  12   5   4       84.70       89.24     39.96 o 
  13   5   4      502.49      446.82     51.29 o 
  14   5   4        0.76       -2.44     56.45 o 
  15   5   4       19.10       20.35     57.37 o 
  16   5   4       60.42       45.39     61.40 o 
  17   5   4      147.26      154.79     67.65 o 
   0   6   4       55.33       77.48     21.62 o 
   1   6   4        9.07       16.13     18.61 o 
   2   6   4        9.38        3.37     26.30 o 
   3   6   4      198.19      163.29     37.21 o 
   4   6   4      222.47      203.81     36.99 o 
   5   6   4       98.18      106.10     30.80 o 
   6   6   4      640.30      662.62     37.50 o 
   7   6   4       20.33       26.55     39.08 o 
   8   6   4       11.88       10.68     34.73 o 
   9   6   4       49.48       70.09     39.70 o 
  10   6   4       19.27       28.25     42.81 o 
  11   6   4       12.72       40.11     52.91 o 
  12   6   4        5.94       23.67     46.54 o 
  13   6   4       10.72       17.40     51.80 o 
  14   6   4       96.85      111.20     45.77 o 
  15   6   4        8.73        0.40     55.51 o 
  16   6   4        7.10       16.84     62.74 o 
   1   7   4     3068.22     3077.31     89.70 o 
   2   7   4      408.70      366.69     41.95 o 
   3   7   4     2037.83     2028.40    108.11 o 
   4   7   4      176.82      172.74     30.41 o 
   5   7   4     1731.35     1796.30     79.99 o 
   6   7   4       57.41       57.21     35.41 o 
   7   7   4       76.12       85.57     52.29 o 
   8   7   4       51.20       46.92     37.95 o 
   9   7   4     1955.53     1856.49     77.12 o 
  10   7   4      768.22      701.91     54.15 o 
  11   7   4     1547.58     1550.71     77.07 o 
  12   7   4       58.24       49.85     54.57 o 
  13   7   4       16.42       27.75     54.92 o 
  14   7   4      124.82       94.43     65.96 o 
  15   7   4      639.00      632.28     69.73 o 
   0   8   4     1855.82     1829.23    104.51 o 
   1   8   4      851.16      776.81     20.34 o 
   2   8   4      773.39      749.34     18.67 o 
   3   8   4       21.33       24.57      8.83 o 
   4   8   4       30.09       34.18     31.97 o 
   5   8   4       62.10       63.28     39.04 o 
   6   8   4     1583.92     1620.89     93.34 o 
   7   8   4      567.96      499.38     50.55 o 
   8   8   4      643.86      690.58     53.64 o 
   9   8   4      188.99      182.81     35.77 o 
  10   8   4      245.85      245.52     43.14 o 
  11   8   4       10.55        0.60     37.74 o 
  12   8   4      522.31      524.78     58.88 o 
  13   8   4       52.91       47.12     60.58 o 
  14   8   4      286.18      325.77     60.69 o 
   1   9   4       55.73       56.91     10.71 o 
   2   9   4        3.31        2.52     15.48 o 
   3   9   4       17.73       39.10     12.48 o 
   4   9   4       47.58       33.87     13.11 o 
   5   9   4      110.47      118.23     44.52 o 
   6   9   4        4.60        3.80     21.47 o 
   7   9   4       31.83       24.71     44.94 o 
   8   9   4       21.18       19.19     44.04 o 
   9   9   4        5.09        3.93     41.19 o 
  10   9   4        4.82        1.80     50.71 o 
  11   9   4       63.78       76.38     45.72 o 
  12   9   4       78.70       93.09     48.74 o 
   0  10   4      981.46      893.72     76.40 o 
   1  10   4       39.03       23.65     14.41 o 
   2  10   4        6.22       13.89     11.17 o 
   3  10   4        6.77        8.48     34.93 o 
   4  10   4       80.78       80.46     15.78 o 
   5  10   4       12.75        9.21     27.60 o 
   6  10   4      248.56      239.31     25.68 o 
   7  10   4        4.44        9.96     32.89 o 
   8  10   4      131.72      175.92     41.62 o 
   9  10   4       22.91       46.20     50.54 o 
  10  10   4       48.43       32.16     56.56 o 
   1  11   4       74.94       56.39     16.97 o 
   2  11   4        1.19      -16.22     59.46 o 
   3  11   4       49.58       25.23     33.87 o 
   4  11   4      111.99       99.10     23.06 o 
   5  11   4      331.36      349.56     48.29 o 
   6  11   4       10.22       31.59     42.88 o 
   7  11   4        6.34        7.49     22.75 o 
   1   1   5      911.56      913.47     32.27 o 
   2   1   5      209.61      193.11     33.59 o 
   3   1   5     2598.00     2622.74     44.68 o 
   4   1   5      325.53      323.48     26.15 o 
   5   1   5     3346.68     3295.08     61.88 o 
   6   1   5      150.52      155.57     32.94 o 
   7   1   5      156.74      177.42     39.55 o 
   8   1   5      102.69      104.87     35.22 o 
   9   1   5     2072.71     2081.83     45.62 o 
  10   1   5      214.16      206.02     42.53 o 
  11   1   5     1350.82     1363.84     55.41 o 
  12   1   5        9.59       17.98     44.74 o 
  13   1   5      633.96      524.26     73.64 o 
  14   1   5       60.37       56.96     49.22 o 
  15   1   5      347.93      379.47     58.80 o 
  16   1   5        3.05        4.11     56.69 o 
  17   1   5     1202.91     1131.56     74.41 o 
  18   1   5       23.82       44.25     62.94 o 
   0   2   5    10107.27    10578.63    122.53 o 
   1   2   5       85.26       85.92     38.47 o 
   2   2   5     4686.89     4704.73     46.12 o 
   3   2   5       41.51       37.84     23.19 o 
   4   2   5      397.85      415.72     20.56 o 
   5   2   5      894.25      900.52     30.71 o 
   6   2   5     7018.06     6928.81    118.10 o 
   7   2   5       25.67       34.57     53.47 o 
   8   2   5     3624.10     3543.46     83.27 o 
   9   2   5      334.64      342.35     38.44 o 
  10   2   5      552.21      459.07     34.11 o 
  11   2   5      225.61      238.80     43.43 o 
  12   2   5     2206.05     2248.86     88.65 o 
  13   2   5      252.70      275.61     43.42 o 
  14   2   5     1399.40     1468.55     77.45 o 
  15   2   5      205.60      208.49     55.28 o 
  16   2   5      456.79      413.69     71.21 o 
  17   2   5       36.92       55.47     82.32 o 
   1   3   5     3069.46     3142.47     48.46 o 
   2   3   5      126.63      113.04     30.71 o 
   3   3   5     2521.03     2521.50     33.37 o 
   4   3   5      496.04      462.75     27.94 o 
   5   3   5     1500.06     1462.39     35.17 o 
   6   3   5      161.97      153.94     25.48 o 
   7   3   5        1.51        3.35     27.22 o 
   8   3   5       21.90       40.17     33.13 o 
   9   3   5     1908.17     1836.09     71.01 o 
  10   3   5       32.79       30.39     35.79 o 
  11   3   5     2134.38     2048.44     72.91 o 
  12   3   5        8.18       17.47     45.97 o 
  13   3   5       33.43       50.57     42.56 o 
  14   3   5       41.96       38.83     51.73 o 
  15   3   5      201.58      202.53     46.65 o 
  16   3   5       23.92       41.53     67.75 o 
  17   3   5      474.22      504.53     69.68 o 
   0   4   5      626.36      740.92     30.27 o 
   1   4   5        6.14        9.46     26.63 o 
   2   4   5      191.86      226.17     30.80 o 
   3   4   5       62.72       69.19     21.21 o 
   4   4   5      284.53      296.71     26.10 o 
   5   4   5      151.96      136.04     22.61 o 
   6   4   5      117.19      143.75     31.57 o 
   7   4   5       32.63       39.81     25.86 o 
   8   4   5      307.70      308.23     34.95 o 
   9   4   5        4.31       18.89     42.53 o 
  10   4   5       64.41       62.49     38.85 o 
  11   4   5       50.83       36.59     38.35 o 
  12   4   5      220.09      237.90     47.08 o 
  13   4   5        8.31        4.06     48.47 o 
  14   4   5      110.15      121.04     62.30 o 
  15   4   5       19.02       35.11     54.57 o 
  16   4   5       47.83       29.24     56.33 o 
  17   4   5        0.07        5.36     66.49 o 
   1   5   5     1246.15     1325.01     38.21 o 
   2   5   5      445.57      455.14     23.56 o 
   3   5   5     3319.94     3368.54     47.60 o 
   4   5   5      798.63      853.50     46.13 o 
   5   5   5      792.70      943.97    105.23 o 
   6   5   5       41.06       39.24     33.00 o 
   7   5   5       16.16       21.40     34.02 o 
   8   5   5        1.76        0.94     37.13 o 
   9   5   5     2898.46     2923.60     84.63 o 
  10   5   5      268.03      272.71     41.22 o 
  11   5   5     1105.12     1124.25     62.54 o 
  12   5   5       46.68       61.58     58.58 o 
  13   5   5        6.56       14.45     47.69 o 
  14   5   5        2.18       -2.51     46.58 o 
  15   5   5      622.25      701.17     68.98 o 
  16   5   5       78.12       88.02     68.21 o 
   0   6   5     2513.59     2500.96     12.25 o 
   1   6   5        3.00       10.65      7.75 o 
   2   6   5     2606.67     2650.25     61.26 o 
   3   6   5       40.21       49.24     14.96 o 
   4   6   5      231.37      231.26     13.15 o 
   5   6   5      138.13      152.37     15.86 o 
   6   6   5     2229.74     2051.80    157.66 o 
   7   6   5       11.38       32.29     51.21 o 
   8   6   5     1721.26     1639.20     69.90 o 
   9   6   5       66.36       70.25     46.38 o 
  10   6   5      340.26      269.94     45.22 o 
  11   6   5       56.36       59.33     42.34 o 
  12   6   5      544.21      524.81     61.28 o 
  13   6   5       30.39       18.90     51.39 o 
  14   6   5      864.00      900.34     85.60 o 
  15   6   5       59.52       80.08     75.94 o 
   1   7   5        1.47       13.63     24.37 o 
   2   7   5       71.20       67.41     21.67 o 
   3   7   5       22.36       22.20     26.58 o 
   4   7   5       36.04       29.88     28.37 o 
   5   7   5      351.82      300.68     37.49 o 
   6   7   5       80.23       78.14     38.96 o 
   7   7   5        1.64        3.14     46.17 o 
   8   7   5       48.62       47.99     49.71 o 
   9   7   5       40.99       38.67     47.88 o 
  10   7   5        3.28       33.62     23.13 o 
  11   7   5       12.81       42.30     45.91 o 
  12   7   5       36.35       60.52     40.59 o 
  13   7   5      376.10      378.69     52.39 o 
  14   7   5       16.11       24.90     49.77 o 
   1   8   5       48.40       47.93     41.08 o 
   2   8   5       68.59       60.54     51.89 o 
   3   8   5        6.10        5.77     12.25 o 
   4   8   5        2.84       -7.72     19.64 o 
   5   8   5       60.31      128.54     35.93 o 
   6   8   5      123.65      149.57     43.28 o 
   7   8   5        6.66        4.10     48.40 o 
   8   8   5        1.49       11.00     48.28 o 
   9   8   5      137.02      169.55     42.81 o 
  10   8   5       82.68       75.41     43.70 o 
  11   8   5       31.30       35.36     44.74 o 
  12   8   5        3.65       24.50     43.65 o 
   2   9   5        4.31        4.06     35.61 o 
   3   9   5      731.77      793.17     48.65 o 
   4   9   5      114.67      130.45     29.19 o 
   5   9   5      275.36      320.96     30.04 o 
   6   9   5       54.52       84.78     39.78 o 
   7   9   5        2.08      -10.64     42.24 o 
   8   9   5        2.67       -1.14     62.16 o 
   9   9   5      613.90      618.64     80.18 o 
  10   9   5       18.89       -2.20     61.39 o 
   3  10   5        1.69      -16.22     51.17 o 
   5  10   5       43.51       64.87     61.98 o 
   6  10   5      136.13      273.52    105.95 o 
   7  10   5        0.33      -24.50     37.48 o 
   8  10   5      259.14      253.44     50.99 o 
   0   0   6     1359.86     1518.60     76.40 o 
   1   0   6     4594.88     4613.81     86.13 o 
   2   0   6     2101.67     2192.85     68.11 o 
   3   0   6        2.51       12.97     32.43 o 
   4   0   6      473.54      512.08     47.21 o 
   5   0   6     2063.69     2257.35    121.44 o 
   6   0   6      530.49      643.26     79.64 o 
   7   0   6     2896.25     2809.08    140.18 o 
   8   0   6     1138.23     1046.15     64.15 o 
   9   0   6      971.24      912.45     85.05 o 
  10   0   6      149.81      113.16     61.62 o 
  11   0   6      267.61      313.88     71.71 o 
  12   0   6      575.33      585.24     89.73 o 
  13   0   6     2489.21     2397.90    173.34 o 
  14   0   6       70.61       87.57     81.08 o 
  15   0   6      412.28      468.84     86.13 o 
  16   0   6       43.74       32.43     86.49 o 
   1   1   6      347.87      347.29     32.60 o 
   2   1   6      731.54      733.93     41.82 o 
   3   1   6     1502.37     1496.41     52.04 o 
   4   1   6     1563.20     1484.55     55.42 o 
   5   1   6      248.93      256.74     27.55 o 
   6   1   6      713.63      651.50     34.73 o 
   7   1   6        0.10       -0.57     36.88 o 
   8   1   6      558.27      589.83     51.50 o 
   9   1   6     1274.37     1228.10     62.08 o 
  10   1   6      381.51      391.17     49.27 o 
  11   1   6      521.00      523.92     52.59 o 
  12   1   6      305.50      280.31     49.67 o 
  13   1   6       60.93       47.02     49.11 o 
  14   1   6       18.45       26.15     44.26 o 
  15   1   6      237.40      232.96     67.47 o 
  16   1   6      168.73      229.17     62.90 o 
   0   2   6      887.33      947.77     54.42 o 
   1   2   6       90.17      115.88     26.76 o 
   2   2   6        0.03        3.69     30.53 o 
   3   2   6       12.20       13.10     27.65 o 
   4   2   6      120.06      120.22     31.08 o 
   5   2   6      165.57      163.96     16.69 o 
   6   2   6        6.22        8.23     21.64 o 
   7   2   6      266.94      295.82     36.99 o 
   8   2   6      101.73       98.27     59.75 o 
   9   2   6       24.05       15.08     37.20 o 
  10   2   6        7.40       15.26     45.28 o 
  11   2   6      127.32      115.07     45.83 o 
  12   2   6      392.98      374.16     51.28 o 
  13   2   6       40.10       51.72     51.38 o 
  14   2   6        6.27        1.02     61.83 o 
  15   2   6        0.27        9.19     55.97 o 
  16   2   6       11.49       18.91     59.24 o 
   1   3   6       20.54       42.17     26.95 o 
   2   3   6     2207.97     2285.66     53.42 o 
   3   3   6      298.00      343.43     35.03 o 
   4   3   6     1120.91     1141.07     47.38 o 
   5   3   6      181.74      199.81     18.52 o 
   6   3   6      593.77      582.15     24.36 o 
   7   3   6      104.00      122.83     36.17 o 
   8   3   6      231.73      244.63     40.65 o 
   9   3   6      479.67      481.90     52.98 o 
  10   3   6      782.48      778.71     55.93 o 
  11   3   6      127.91      138.76     45.76 o 
  12   3   6      614.40      606.01     49.60 o 
  13   3   6       27.28       11.64     55.75 o 
  14   3   6       18.72       17.85     56.12 o 
  15   3   6       60.98       81.68     54.75 o 
   0   4   6     1022.76     1126.51     40.72 o 
   1   4   6      672.50      742.25     38.13 o 
   2   4   6     2123.26     2107.79     29.48 o 
   3   4   6      307.76      287.95     31.81 o 
   4   4   6      156.82      143.30     31.24 o 
   5   4   6      682.54      699.91     48.83 o 
   6   4   6     1388.31     1305.56     36.31 o 
   7   4   6     1508.08     1487.50     36.53 o 
   8   4   6      697.19      628.40     44.17 o 
   9   4   6      188.16      165.18     52.58 o 
  10   4   6      173.30      141.82     49.44 o 
  11   4   6        9.70       35.51     44.13 o 
  12   4   6      294.58      309.94     53.68 o 
  13   4   6      515.32      542.37     51.77 o 
  14   4   6      281.06      236.99     48.93 o 
  15   4   6      530.21      529.18     76.38 o 
   1   5   6       77.15      105.39     26.67 o 
   2   5   6      682.64      680.14     31.35 o 
   3   5   6       87.84       67.20     26.67 o 
   4   5   6      271.01      214.92     21.61 o 
   5   5   6       53.11       64.51     32.79 o 
   6   5   6      203.28      186.08     33.28 o 
   7   5   6       14.84       11.02     46.86 o 
   8   5   6        4.02       15.94     34.33 o 
   9   5   6      256.29      179.88     45.88 o 
  10   5   6      220.21      185.15     50.44 o 
  11   5   6       33.38       28.65     33.47 o 
  12   5   6      246.12      179.47     42.85 o 
  13   5   6       91.73       65.11     58.70 o 
  14   5   6        2.21       -0.57     48.82 o 
   0   6   6      153.30      150.27     30.27 o 
   1   6   6       60.86      104.98     29.04 o 
   2   6   6       16.97       32.96     26.83 o 
   3   6   6       14.69       36.40     36.76 o 
   4   6   6       35.97       42.52     37.12 o 
   5   6   6       12.82       10.81     56.94 o 
   6   6   6       70.40       72.72     33.52 o 
   7   6   6       50.22      104.06     32.58 o 
   8   6   6       88.90       76.45     46.67 o 
   9   6   6        5.80       15.98     52.98 o 
  10   6   6        1.67       26.24     51.92 o 
  11   6   6        2.99       -5.91     38.83 o 
  12   6   6        9.29        3.82     45.00 o 
  13   6   6       95.64       89.43     42.42 o 
   1   7   6      394.95      373.70     18.02 o 
   2   7   6      705.68      732.85     60.54 o 
   3   7   6      340.86      341.63     63.79 o 
   4   7   6      822.05      863.80     17.66 o 
   6   7   6      314.33      272.43     32.38 o 
   7   7   6       19.43       88.45     51.18 o 
   8   7   6      392.78      424.48     59.32 o 
   9   7   6      459.74      478.39     57.59 o 
  10   7   6      317.48      382.27     68.88 o 
  11   7   6      382.02      455.88     57.50 o 
  12   7   6      132.12      160.23     56.22 o 
   2   8   6      251.05      228.47     48.65 o 
   6   8   6      183.65      214.06     49.01 o 
   7   8   6      263.98      344.61     40.72 o 
   8   8   6      123.43       88.80     58.56 o 
   9   8   6      187.91      182.65     53.96 o 
  10   8   6      131.48      110.31     43.62 o 
   3   9   6        2.54      -35.05     36.44 o 
   6   9   6       58.25       37.84     74.96 o 
   7   9   6        6.36      -25.23     59.10 o 
   1   1   7       26.87       26.28     19.71 o 
   2   1   7      519.70      565.70     43.39 o 
   3   1   7       88.37       72.33     34.25 o 
   4   1   7     1182.76     1226.70     62.17 o 
   5   1   7       11.30       13.53     24.43 o 
   6   1   7      382.31      342.97     29.55 o 
   7   1   7      157.21      148.18     40.52 o 
   8   1   7      363.61      459.82     52.40 o 
   9   1   7       67.96       72.36     36.86 o 
  10   1   7      348.09      416.18     51.60 o 
  11   1   7       35.20       45.92     39.29 o 
  12   1   7      344.90      359.14     60.35 o 
  13   1   7       21.64       15.99     53.85 o 
  14   1   7       35.04       33.42     60.52 o 
   0   2   7       34.97       30.27     23.42 o 
   1   2   7     2339.99     2415.53    124.15 o 
   2   2   7       11.01       20.66     22.05 o 
   3   2   7      113.54       88.68     20.10 o 
   4   2   7       37.62       30.48     27.03 o 
   5   2   7     1345.41     1368.64     23.96 o 
   6   2   7        3.29        7.80     20.80 o 
   7   2   7     1707.86     1635.20     69.14 o 
   8   2   7       29.61       25.00     40.43 o 
   9   2   7      698.60      628.80     63.06 o 
  10   2   7       65.61       52.29     51.86 o 
  11   2   7      146.91      168.89     56.43 o 
  12   2   7        1.81        9.24     42.85 o 
  13   2   7     1033.16     1061.49     70.13 o 
  14   2   7       52.34       63.14     46.64 o 
   1   3   7      174.20      183.82     30.50 o 
   2   3   7     1042.27     1042.80     33.68 o 
   3   3   7      108.06      109.38     42.86 o 
   4   3   7      712.62      762.35     60.52 o 
   5   3   7       10.16        3.04     19.28 o 
   6   3   7      236.72      228.35     26.65 o 
   7   3   7        0.20       -0.73     38.77 o 
   8   3   7      180.02      206.52     43.06 o 
   9   3   7       32.76       22.31     43.10 o 
  10   3   7      677.12      648.02     52.11 o 
  11   3   7        8.94       10.43     36.93 o 
  12   3   7      144.34       94.68     62.63 o 
  13   3   7        3.86        0.58     36.69 o 
   0   4   7        8.09        0.36     26.67 o 
   1   4   7       65.63       98.35     32.17 o 
   2   4   7        2.85        8.70     37.50 o 
   3   4   7        0.01        4.82     20.67 o 
   4   4   7        0.02       16.56     18.60 o 
   5   4   7       49.32       89.10     25.05 o 
   6   4   7       29.21       18.66     23.40 o 
   7   4   7      110.61      156.27     37.80 o 
   8   4   7        9.93       -2.27     40.63 o 
   9   4   7        4.53       20.84     37.59 o 
  10   4   7        3.02       15.93     52.43 o 
  11   4   7       52.44       68.11     30.25 o 
  12   4   7        9.53       10.21     45.10 o 
   1   5   7       25.89       39.44     30.86 o 
   2   5   7     1776.78     1774.16     32.79 o 
   3   5   7      260.84      270.88     27.97 o 
   4   5   7      699.46      791.30     36.58 o 
   5   5   7      153.63      173.61     31.60 o 
   6   5   7      184.46      186.61     40.72 o 
   7   5   7        0.05        5.47     36.04 o 
   8   5   7      285.52      330.52     51.48 o 
   9   5   7       12.85      -25.34     33.39 o 
  10   5   7      939.63      922.96     64.85 o 
  11   5   7       58.56       43.97     48.73 o 
   0   6   7       23.86       27.03     48.29 o 
   1   6   7      403.46      410.71     29.19 o 
   2   6   7      125.35      121.16     13.69 o 
   3   6   7      214.02      210.12     27.58 o 
   4   6   7        0.43        1.00     19.46 o 
   5   6   7      446.85      457.31     38.56 o 
   6   6   7       54.71       29.97     62.34 o 
   7   6   7      578.83      601.94     37.51 o 
   8   6   7        1.71        3.42     59.65 o 
   9   6   7      152.31      148.50     55.40 o 
  10   6   7       19.63       -1.70     56.37 o 
   4   7   7       73.84       52.97     42.88 o 
   6   7   7       68.35       67.75     82.16 o 
   7   7   7       41.31       29.60     38.02 o 
   8   7   7        1.97       27.42     55.25 o 
   1   8   7       47.96       90.81     48.29 o 
   2   8   7       11.54      -45.77     54.78 o 
   4   8   7       19.36      -28.47     49.37 o 
   5   8   7       25.93       -0.36     51.17 o 
   0   0   8     1475.72     1272.82     77.84 o 
   1   0   8     1304.26     1257.69     75.32 o 
   2   0   8       66.93       74.96     26.31 o 
   3   0   8        0.68       -3.96     23.78 o 
   4   0   8       61.22       56.94     27.75 o 
   5   0   8      527.75      561.46     69.91 o 
   6   0   8     1069.31      997.86     42.52 o 
   7   0   8      211.45      199.64     43.97 o 
   8   0   8      496.96      484.34     38.56 o 
   9   0   8      791.98      613.71    101.26 o 
  10   0   8       39.93       64.15     52.97 o 
  11   0   8      163.17      201.45     71.35 o 
   1   1   8       14.80       14.18     26.13 o 
   2   1   8       85.18      105.23     26.47 o 
   3   1   8      149.81      143.87     23.42 o 
   4   1   8      332.36      329.74     15.86 o 
   5   1   8      180.86      151.29     35.25 o 
   6   1   8       57.63       60.64     36.85 o 
   7   1   8        3.10        7.92     39.83 o 
   8   1   8      208.20      201.91     42.12 o 
   9   1   8        6.81       10.06     36.19 o 
  10   1   8      144.00      175.94     29.38 o 
  11   1   8       91.24       81.05     43.72 o 
   0   2   8        0.28      -17.30     32.43 o 
   1   2   8        6.06       13.31     28.72 o 
   2   2   8        9.22       18.63     24.63 o 
   3   2   8        1.14       10.44     29.51 o 
   4   2   8       11.62       16.52     30.94 o 
   5   2   8        7.70        3.75     18.05 o 
   6   2   8       19.80       18.32     31.17 o 
   7   2   8        3.33      -11.60     38.31 o 
   8   2   8        0.61        3.10     55.68 o 
   9   2   8        0.78       -1.19     51.68 o 
  10   2   8       12.25       -3.28     47.31 o 
   1   3   8       98.37      117.70     21.77 o 
   2   3   8      351.14      363.80     21.50 o 
   3   3   8      646.58      711.37     43.97 o 
   4   3   8      208.94      258.88     34.70 o 
   5   3   8      362.93      360.58     24.19 o 
   6   3   8        9.68      -26.13     26.13 o 
   7   3   8        7.88      -16.48     39.74 o 
   8   3   8       37.95       60.28     42.39 o 
   9   3   8      106.33      133.40     51.22 o 
  10   3   8      316.84      311.62     55.14 o 
   0   4   8      119.97      140.54     25.95 o 
   1   4   8      161.83      172.51     19.55 o 
   2   4   8       22.13       22.06     29.63 o 
   3   4   8      407.73      366.03     21.50 o 
   4   4   8        1.97       11.62     23.34 o 
   5   4   8      464.25      493.14     37.33 o 
   6   4   8       51.24       93.98     31.53 o 
   7   4   8      299.42      273.18     30.23 o 
   8   4   8       91.34       98.18     48.05 o 
   9   4   8       49.50       69.64     59.10 o 
   1   5   8       23.20       41.83     17.95 o 
   2   5   8      301.33      228.42     16.51 o 
   3   5   8      229.70      177.03     20.86 o 
   4   5   8       15.13       30.27     56.22 o 
   5   5   8      159.02      101.94     35.23 o 
   6   5   8       48.67       26.20     59.46 o 
   7   5   8        0.19      -29.65     29.65 o 
   8   5   8        5.15       20.77     41.62 o 
   0   6   8       30.56       51.89     41.44 o 
   1   6   8        0.31      -20.18     60.54 o 
   2   6   8        7.86       37.12     40.36 o 
   4   6   8       14.43       -3.96     48.65 o 
   5   6   8       28.53       17.66     25.95 o 
   3   1   9      238.99      301.20     30.46 o 
   4   1   9        4.50       30.99     45.05 o 
   5   1   9      202.68      214.06     45.77 o 
   0   2   9      633.83      659.84     38.56 o 
   1   2   9       64.05       70.99     37.48 o 
   2   2   9       67.69       61.98     30.63 o 
   3   2   9        9.29       22.70     60.90 o 
   4   2   9       36.91       37.30     21.85 o 
   5   2   9       14.67       -6.19     33.39 o 
   1   3   9       35.34       40.72     26.95 o 
   2   3   9       22.10       29.15     34.48 o 
   3   3   9      381.82      275.71     55.50 o 
   4   3   9       40.65       26.76     28.00 o 
                                                 
